# Supplementary material for: The Pathophysiology of Sinking Flap Syndrome Associated with Low-Pressure Hydrocephalus: A Case Study Suggests a New Hypothesis
Source: J Clin Med. 2026 Jun 18;15(12):4753. doi: 10.3390/jcm15124753 (PMC13301116; doi:10.3390/jcm15124753)
Supplement: Supplementary file 1 [file jcm-15-04753-s001.zip]

Archive with 1 entries (1 files):
- jcm-4362752-supplementary.pdf
